# Supplementary material for: Disease Resistance and Molecular Variations in Irradiation Induced Mutants of Two Pea Cultivars
Source: Int J Mol Sci. 2022 Aug 8;23(15):8793. doi: 10.3390/ijms23158793 (PMC9369183; doi:10.3390/ijms23158793)
Supplement: Supplementary file 1 [file ijms-23-08793-s001.zip › Supplementary Table S1.xlsx]

## Sheet: Sheet1
Table S1. Resistant reactions to Fusarium wilt and powdery mildew of M3 mutants derived from pea cultivars Shijiadacaiwan 1 and Chengwan 8 at seedling stage.
Line 1	Parent	generation	Fusarium Wilt		Powdery Mildew
			Disease Index	Reaction 2	Infection Type	Reaction 3
SJ1	-	-	20	R	4	S
CW8	-	-	20	R	4	S
Y2	SJ1	M3	20	R	4	S
Y3	SJ1	M3	100	HS	4	S
Y4	SJ1	M3	100	HS	4	S
Y5	SJ1	M3	20	R	4	S
Y6	SJ1	M3	20	R	4	S
Y7	SJ1	M3	20	R	4	S
Y8	SJ1	M3	20	R	4	S
Y9	SJ1	M3	20	R	4	S
Y10	SJ1	M3	20	R	4	S
Y12	SJ1	M3	20	R	4	S
Y13	SJ1	M3	20	R	4	S
Y14	SJ1	M3	20	R	4	S
Y15	SJ1	M3	20	R	4	S
Y16	SJ1	M3	20	R	4	S
Y17	SJ1	M3	20	R	4	S
Y18	SJ1	M3	20	R	4	S
Y19	SJ1	M3	20	R	4	S
Y20	SJ1	M3	20	R	4	S
Y22	SJ1	M3	20	R	4	S
Y23	SJ1	M3	100	HS	4	S
Y24	SJ1	M3	20	R	4	S
Y25	SJ1	M3	100	HS	4	S
Y26	SJ1	M3	20	R	4	S
Y27	SJ1	M3	20	R	4	S
Y28	SJ1	M3	20	R	4	S
Y29	SJ1	M3	20	R	4	S
Y30	SJ1	M3	20	R	4	S
Y31	SJ1	M3	20	R	4	S
Y32	SJ1	M3	20	R	4	S
Y33	SJ1	M3	20	R	4	S
Y34	SJ1	M3	20	R	4	S
Y35	SJ1	M3	20	R	4	S
Y36	SJ1	M3	20	R	4	S
Y37	SJ1	M3	40	M	4	S
Y38	SJ1	M3	100	HS	4	S
Y39	SJ1	M3	100	HS	4	S
Y40	SJ1	M3	20	R	4	S
Y42	SJ1	M3	20	R	4	S
Y43	SJ1	M3	20	R	4	S
Y44	SJ1	M3	20	R	4	S
Y45	SJ1	M3	20	R	4	S
Y46	SJ1	M3	100	HS	4	S
Y47	SJ1	M3	100	HS	4	S
Y48	SJ1	M3	20	R	4	S
Y49	SJ1	M3	20	R	4	S
Y50	SJ1	M3	20	R	4	S
Y152	CW8	M3	20	R	4	S
Y153	CW8	M3	20	R	4	S
Y154	CW8	M3	20	R	4	S
Y155	CW8	M3	20	R	4	S
Y156	CW8	M3	20	R	4	S
Y157	CW8	M3	20	R	4	S
Y158	CW8	M3	20	R	4	S
Y159	CW8	M3	20	R	4	S
Y160	CW8	M3	100	HS	0, 1	I, R
Y162	CW8	M3	20	R	4	S
Y163	CW8	M3	20	R	4	S
Y164	CW8	M3	20	R	4	S
Y165	CW8	M3	20	R	4	S
Y166	CW8	M3	20	R	4	S
Y167	CW8	M3	20	R	4	S
Y168	CW8	M3	20	R	4	S
Y169	CW8	M3	20	R	4	S
Y170	CW8	M3	20	R	4	S
Y172	CW8	M3	20	R	4	S
Y173	CW8	M3	20	R	4	S
Y174	CW8	M3	20	R	4	S
Y175	CW8	M3	20	R	4	S
Y176	CW8	M3	20	R	4	S
Y177	CW8	M3	20	R	4	S
Y178	CW8	M3	20	R	4	S
Y179	CW8	M3	20	R	4	S
Y180	CW8	M3	20	R	4	S
Y182	CW8	M3	20	R	4	S
Y183	CW8	M3	20	R	4	S
Y184	CW8	M3	20	R	4	S
Y185	CW8	M3	20	R	4	S
Y186	CW8	M3	66.67	M	0, 4	I, S
Y187	CW8	M3	20	R	0, 4	I, S
Y188	CW8	M3	20	R	4	S
Y189	CW8	M4	20	R	4	S
Y190	CW8	M5	20	R	0	I
Y192	CW8	M6	100	HS	4	S
Y193	CW8	M7	20	R	4	S
Y194	CW8	M8	20	R	4	S
Y195	CW8	M9	20	R	4	S
Y196	CW8	M10	20	R	4	S
Y197	CW8	M11	20	R	4	S
Y198	CW8	M12	86.67	S	0, 1	I, R
1 SJ1, Shijiadacaiwan 1; CW8, Chengwan 8. 2 HR, highly resistant; R, resistant; M, moderate; S, susceptible; HS, highly susceptible. 3 I, immune; R, resistant; S, susceptible.
