# Supplementary material for: Disease Resistance and Molecular Variations in Irradiation Induced Mutants of Two Pea Cultivars
Source: Int J Mol Sci. 2022 Aug 8;23(15):8793. doi: 10.3390/ijms23158793 (PMC9369183; doi:10.3390/ijms23158793)
Supplement: Supplementary file 1 [file ijms-23-08793-s001.zip › Supplementary Table S2.xlsx]

## Sheet: Sheet1
Table S2. Information of SSR primers used to revealed polymorphisms between wild-type cultivars and mutants
Primer name	Annealing temperature (°C)	Expected size (bp)	Primer sequence（5’-3’）		Reference
			Forward	Reverse
25986	54	158	CAATAGGCCGCGTAAGAAAA	TTGCCATCGATTTGATTTGA	[71]
26117	54	202	CATCGGGCGAGATAACAAAT	TTCCAAGCCTCACTTTCTCC	[71]
25433	54	180	GCCTTCAACAATGGTGACAA	TCAATATACAAAGCAAGCAAAGTT	this study
EST814	54	165	GGTTGGTCCAATCCAACATC	AGAACGAACACACACGAAACA	this study
EST921	54	186	AAGGGGTGATCAAGCATCAA	TTGAGGGAACATGAAGAAATCA	[72]
EST709	54	147	TGTGCAACCGAGATTGGTAA	CGCCAAAAATACTGATTCACTTC	this study
AA335	60	220	ACGCACACGCTTAGATAGAAAT	ATCCACCATAAGTTTTGGCATA	[71]
PSGAPA1	50	185	GACATTGTTGCCAATAACTGG	GGTTCTGTTCTCAATACAAG	[71]
24407	54	208	GGGATCAAAGCAACCCTTTT	CATGGCAAGGAAGACCGTAG	[71]
24575	54	161	TTGTGAGCACATTGGAGGAG	GGATTGTGTTGGTTAGAGAAAGAGA	[71]
AD147	60	330	AGCCCAAGTTTCTTCTGAATCC	AAATTCGCAGAGCGTTTGTTAC	[71]
